# Supplementary material for: Vaccinia virus D10 has broad decapping activity that is regulated by mRNA splicing
Source: PLoS Pathog. 2022 Feb 24;18(2):e1010099. doi: 10.1371/journal.ppat.1010099 (PMC8903303; doi:10.1371/journal.ppat.1010099)
Supplement: S1 Table — (XLSX) [file ppat.1010099.s008.xlsx]

## Sheet: Sheet1
S1 Table. Viral transcripts targeted by D9 and/or D10.
Targets of both D9 and D10	Targets of D9 only	Targets of D10 only	Targets of neither enzymes
A18R	A37R	A11R	A10L
A20R	B13R	A1L	A12L
A24R	B18R	A22R	A13L
A28L	B29R	A23R	A14.5L
A29L	C11R	A30L	A14L
A30.5L	C19L	A41L	A15L
A32L	D11L	A51R	A16L
A38L	D12L	A52R	A17L
A44L	D3R	A55R	A19L
A47L	D8L	A56R	A2.5L
A50R	E11L	A5R	A21L
A6L	F10L	B17L	A26L
A8R	F11L	B1R	A27L
B15R	F12L	B28R	A2L
B19R	F13L	C10L	A31R
B25R	F4L	C13L	A33R
C1L	H4L	D7R	A34R
C2L	K7R	E10R	A35R
C7L	VACWR161	E2L	A36R
D10R	VACWR214	E3L	A39R
D1R	VACWR-B15R	E4L	A3L
D4R		E9L	A40R
D5R		F16L	A42R
D6R		F1L	A43R
E1L		I3L	A45R
E5R		VACWR002	A46R
E6R		VACWR007	A48R
E7R		VACWR013	A49R
E8R		VACWR016	A4L
F14.5L		VACWR017	A53R
F15L		VACWR181.5	A7L
G2R		VACWR182	A9L
G5.5R		VACWR208	B11R
G5R		VACWR213	B12R
G6R		VACWR217	B2R
G8R			B4R
G9R			B5R
H2R			B6R
H5R			B7R
H6R			B8R
H7R			B9R
I1L			C12L
I6L			C22L
I8R			C23L
J6R			C3L
K1L			C4L
K2L			C5L
K3L			C6L
K4L			C8L
K6L			C9L
L1R			D13L
L2R			D2L
M1L			F14L
M2L			F17R
N1L			F2L
N2L			F3L
O1L			F5L
O2L			F6L
VACWR014			F7L
VACWR015			F8L
VACWR036			F9L
VACWR037			G1L
VACWR069.5			G3L
VACWR201			G4L
VACWR202			G7L
VACWR203			H1L
VACWR204			H3L
VACWR209			I2L
VACWR212			I4L
			I5L
			I7L
			J1R
			J2R
			J3R
			J4R
			J5L
			L3L
			L4R
			L5R
			VACWR018
			VACWR145
			VACWR146
			VACWR147
			VACWR148
			VACWR164
			VACWR169
			VACWR185
			VACWR192
			VACWR204.5
			VACWR210
