# Supplementary material for: Vaccinia virus D10 has broad decapping activity that is regulated by mRNA splicing
Source: PLoS Pathog. 2022 Feb 24;18(2):e1010099. doi: 10.1371/journal.ppat.1010099 (PMC8903303; doi:10.1371/journal.ppat.1010099)
Supplement: S2 Table — (XLSX) [file ppat.1010099.s009.xlsx]

## Sheet: Sheet1
S2 Table. Number of introns found in the endogenous genes quantified by qPCR in this study.
Gene	Number of introns
ACTB	5
GAPDH	8
EEF1A1	7
ERCC8	11
GBE1	15
GJA1	1
DDX28	0
CCDC8	0
ZNF830	0
7SK	0
